# Supplementary material for: miR-129a-3p Inhibits PEDV Replication by Targeting the EDA-Mediated NF-κB Pathway in IPEC-J2 Cells
Source: Int J Mol Sci. 2021 Jul 29;22(15):8133. doi: 10.3390/ijms22158133 (PMC8347983; doi:10.3390/ijms22158133)
Supplement: Supplementary file 1 [file ijms-22-08133-s001.zip › supplementary table2.xlsx]

## Sheet: Sheet1
supplementary table S2
Gene ID	Gene name	log2 Fold Change	pvalue
100510957	ACSM2B	-2.11922	1.12681e-23
100518325	ADAMTS15	-2.62407	0.00107602
100623440	ADGRA1	-2.46567	1.52798e-10
100158176	ADGRF1	3.50976	2.57284e-36
100514842	ADGRG3	2.15335	0.0494892
733634	AKR1C1	-4.08483	0.000488948
397578	AMH	-2.1123	0.00935337
100101472	AMPD1	3.56664	0.0151213
396730	ANGPT2	2.82669	0.0338817
100127153	AQP9	2.78934	0.0002236
100624868	BNIP3	2.0234	1.31933e-90
100520194	BTBD11	3.29838	0.00965133
100520210	C1QTNF5	3.10639	0.0169853
448981	C2	2.38944	5.12528e-18
	C7H15orf59	-4.25342	0.000244577
	C7H6orf222	2.86425	2.37165e-20
100523855	C9H11orf71	-2.98133	0.028629
100157869	CA8	-3.04573	3.16503e-39
110259837	CARD11	-3.8464	0.0039119
100156603	CCDC172	-4.77131	0.000716152
100144482	CDSN	3.20734	0.0118216
100152265	CERS3	3.78549	0.00158903
100511780	CHL1	-3.46889	8.00977e-64
100519885	CHST1	-2.47223	4.36453e-17
100302021	CLDN8	-4.17805	4.91189e-19
100623872	CMPK2	-6.03865	3.59486e-96
100152001	COL3A1	-2.50316	0.0060726
100520911	CTRC	-3.12379	0.0177354
100169744	CXCL11	-4.52153	8.50036e-23
396880	CXCL8	2.01503	8.8536e-75
100144468	CYP3A22	-2.83688	0.00428201
100158037	DDX60	-2.37763	2.51872e-73
100524520	DHX58	-2.93853	1.04813e-86
397196	DPEP1	2.13723	9.73877e-06
100623651	DSC2	2.05144	3.45974e-52
100518887	EDA	9.28831	3.40835e-19
100158092	EFS	2.03549	0.0482957
100516296	EGR3	2.2664	0.00333921
100523233	EIF4E1B	2.42319	0.0175959
100519549	EPHB2	-2.7654	0.01136
100524515	FAM163A	2.08829	0.0234161
102162353	FAM167A	-2.94723	0.033495
100511886	FGFBP1	2.34413	0.0279203
397677	FOLH1B	-2.25083	0.000138111
541593	FXYD2	-3.11894	0.0204799
100516459	GAS1	-2.39347	0.00184569
100517107	GPRIN3	-2.36727	1.44772e-05
100625610	GRM1	2.57445	0.0378787
100739200	GUCA1A	-3.19555	1.55457e-14
100624241	HGD	-2.15223	0.0205367
494561	HK2	2.0225	1.08918e-145
397480	HSD11B1	2.31591	5.90258e-18
100155467	IFIT2	-3.35616	1.85877e-23
396589	IL16	3.1227	1.11083e-09
100038024	IL19	2.50732	4.0466e-08
100626904	IL1R1	-4.13511	3.6972e-08
100153400	INA	4.38827	0.00163481
100518554	INHBE	3.77502	0.000165605
100524761	KCTD12	-5.27056	4.12359e-79
100359349	KLK7	4.71871	0.000342406
100511564	KRT5	2.34569	2.16043e-12
100738576	LHFPL3	3.76473	0.000473031
100156063	LHX2	-2.14379	0.0378623
100154127	LOC100154127	-3.4109	0.000135959
100157433	LOC100157433	2.21259	0.0133487
100513319	LOC100513319	2.14794	0.00996794
100520329	LOC100520329	2.73138	0.0425983
100522220	LOC100522220	2.19257	0.0426344
100523076	LOC100523076	2.08908	0.029128
100523457	LOC100523457	2.1599	0.0228317
100524999	LOC100524999	2.32072	4.9482e-21
100525099	LOC100525099	2.74121	0.000771917
100621407	LOC100621407	4.54412	0.00105243
100623720	LOC100623720	-4.19609	2.5217e-166
100737224	LOC100737224	2.94848	0.0251802
100738056	LOC100738056	3.53901	0.000458013
100738119	LOC100738119	-4.14904	0.00114435
100738479	LOC100738479	-3.81976	2.79081e-41
102157461	LOC102157461	4.39349	0.000436746
102157766	LOC102157766	2.89688	0.0020697
102158113	LOC102158113	2.04815	0.00865634
102158821	LOC102158821	2.46748	0.015915
102159679	LOC102159679	2.31529	0.01538
102159780	LOC102159780	2.54426	0.0279172
102160213	LOC102160213	3.66403	0.00755525
102163283	LOC102163283	2.61397	0.0192524
102164088	LOC102164088	2.36981	0.00270531
102165790	LOC102165790	2.47305	0.00822413
102167570	LOC102167570	3.56167	0.00981053
106504254	LOC106504254	2.35317	0.0261139
106504680	LOC106504680	2.78725	0.00421245
106505333	LOC106505333	2.10038	0.01816
106505741	LOC106505741	2.91683	0.0437883
106506243	LOC106506243	-2.46497	1.84083e-18
106506286	LOC106506286	-4.59584	0.000819784
106506295	LOC106506295	-3.29026	0.00171685
106506389	LOC106506389	2.49958	0.0150018
106506851	LOC106506851	3.02214	4.36913e-05
106507258	LOC106507258	2.86284	0.00318585
	LOC106507364	3.56254	0.00508661
106507678	LOC106507678	2.0236	0.015349
106507723	LOC106507723	-4.32203	0.0056631
106508422	LOC106508422	3.73545	3.48225e-09
106508978	LOC106508978	2.74449	0.0339964
106509367	LOC106509367	-2.35464	0.0208945
106509419	LOC106509419	2.38228	0.0496189
106509808	LOC106509808	2.9431	0.0293466
106510184	LOC106510184	2.34598	0.0226843
106510490	LOC106510490	-2.68782	0.0088397
110255271	LOC110255271	2.29272	0.012401
110255776	LOC110255776	-2.11152	0.0361717
110255830	LOC110255830	-3.87077	0.00330813
110255965	LOC110255965	2.28552	0.0354806
110256000	LOC110256000	3.0485	0.021647
110256302	LOC110256302	2.90926	0.00848054
110256606	LOC110256606	-3.05718	0.0208148
110257224	LOC110257224	3.64818	0.00811233
110257311	LOC110257311	2.73849	0.0239465
110257387	LOC110257387	3.4961	0.00525227
110257478	LOC110257478	3.46789	0.0170112
110257546	LOC110257546	3.72645	1.84489e-54
110257782	LOC110257782	4.2921	0.0022976
110257791	LOC110257791	-3.83436	0.00455885
110258599	LOC110258599	2.65646	0.00102279
110259088	LOC110259088	2.27196	4.3512e-07
110259509	LOC110259509	2.36187	1.2069e-10
110259510	LOC110259510	2.93771	0.0276791
110259848	LOC110259848	2.52894	0.0268954
110260048	LOC110260048	-2.948	0.0274026
110260054	LOC110260054	4.08533	0.00079512
110260087	LOC110260087	3.57108	0.0144004
110260222	LOC110260222	2.61621	0.00786225
110260323	LOC110260323	3.48609	0.0165738
110260355	LOC110260355	-2.10251	0.0109383
110260370	LOC110260370	2.07123	0.00367207
110260591	LOC110260591	-2.58074	0.029578
110260750	LOC110260750	-2.39412	0.0385395
110260999	LOC110260999	2.27963	0.0183974
110261683	LOC110261683	4.29311	0.00229164
110262182	LOC110262182	2.28961	0.0289056
733579	LOC733579	-3.4453	4.10002e-157
102161292	LRRC14B	-3.54266	0.0175182
100519992	LSMEM1	2.95197	0.0288628
100157290	LTB4R	2.77398	9.75219e-22
110257696	MAGEA10	2.74734	0.00184237
100101475	MMP12	3.84382	0.00441962
397411	MMP7	2.00902	1.6426e-64
110259199	MRGPRG	4.59692	0.00130684
397128	MX1	-3.18315	0
396860	MYH7	-2.1038	4.25882e-14
100154025	MYO18B	-3.83708	0.0017832
100524386	NAALAD2	-3.5837	0.0131545
100152544	NHLH2	-2.3505	0.0123045
100519245	NLRP6	-3.1358	0.0235811
	NOV	2.29502	2.17433e-64
397368	NR5A1	2.63011	0.0125735
100512264	NTNG2	2.76682	9.73535e-05
100739079	NTS	2.53456	1.7092e-14
397570	OAS1	-5.04066	4.09305e-192
595119	OASL	-2.17861	2.37407e-12
396757	PI3	2.26712	0.00163744
100517169	PKHD1	-2.83985	2.91553e-25
100520687	PLA2G4A	2.14429	2.50492e-20
100521017	PLAUR	2.07234	1.7005e-42
100625981	PLCL2	-2.74257	3.08018e-07
100624791	PLXNA2	-3.64502	1.25817e-65
100155597	POPDC2	2.73352	0.0453111
100512063	POU2AF1	-3.76719	0.00187985
100511032	PRELP	-2.08843	0.0275106
100152434	PRPH	3.45392	0.00824717
397126	PTGFR	-2.70495	2.85505e-05
100126284	PTGIS	-6.25354	8.4184e-17
397590	PTGS2	4.0243	3.61171e-23
100152822	REC8	-2.12862	1.76814e-14
100522432	REEP1	4.35856	1.45045e-25
100739471	RFTN2	-2.55286	0.0150526
100156654	RRAGD	3.61705	0.00376864
100621202	S1PR1	2.4827	0.0424809
102163932	SAMD11	-2.57612	6.44978e-26
100522008	SEMA6A	-2.06863	1.43248e-85
110261638	SERPINB13	-2.45079	0.0115861
100511654	SERTAD4	-3.0405	1.81175e-14
100154854	SEZ6L	-3.73425	1.13575e-16
397503	SFTPA1	2.96371	0.00956771
397120	SHAS2	-3.05016	0.0199382
100623914	SLC12A8	2.93387	0.00164479
100519114	SLC16A14	-2.8874	0.0158483
396936	SLC22A2	-2.55271	0.00948703
494011	SLC27A2	-3.7197	0.000285188
100623097	SLC30A10	3.66736	0.0127521
100170651	SLC30A2	2.85241	0.0124221
100522082	SLC5A9	-2.61955	0.00437149
110260883	SNAI3	2.38624	0.00322129
100626491	SPINK13	2.29013	0.0259234
100622364	ST8SIA5	-2.5087	0.00589304
100625500	STAC	-3.16149	0.00152417
100156768	STMN2	-4.90174	8.79249e-10
100739720	STMN4	2.07633	0.00226747
100517654	SYCE3	2.69023	0.0196656
100134968	SYCP2	-2.76523	3.5877e-22
100524587	TIAM1	-5.64944	1.53716e-07
100738464	TMEM255B	-2.63259	0.0455159
102165339	TMEM74B	2.64226	6.67064e-08
102166405	TRDN	2.58361	0.0373049
100526026	TSPAN7	-2.92461	0.00028013
100623715	TXNDC2	4.73587	0.0498093
396777	USP18	-4.40276	1.04997e-30
110259887	VGF	2.01275	6.26876e-52
100157401	VTCN1	2.48925	9.36585e-86
100144524	ZBP1	-2.01163	5.60364e-27
100627119	ZBTB32	2.22038	0.0012847
100622978	ZIC2	-3.38182	0.00114851
100157179	ZNF618	-2.0892	0.0135834
100157134	ZNF704	-2.4668	5.48319e-12
