# Supplementary material for: miR-129a-3p Inhibits PEDV Replication by Targeting the EDA-Mediated NF-κB Pathway in IPEC-J2 Cells
Source: Int J Mol Sci. 2021 Jul 29;22(15):8133. doi: 10.3390/ijms22158133 (PMC8347983; doi:10.3390/ijms22158133)
Supplement: Supplementary file 1 [file ijms-22-08133-s001.zip › supplementary table3.xlsx]

## Sheet: Sheet1
supplementary table S3
Gene ID	Gene name	log2 Fold Change	pvalue
100737883	AAMDC	2.28591	1.24709e-32
397535	ABCC2	-4.24656	1.48104e-54
100623422	ACAP1	2.06831	3.02466e-24
100515346	ACKR3	2.2124	4.73701e-158
100154768	ACMSD	2.8376	0.00164977
100510957	ACSM2B	-4.3497	1.69116e-34
100517917	ADAMDEC1	4.59623	9.96562e-05
100518325	ADAMTS15	-2.93434	0.00272213
100157276	ADAMTS4	3.85455	1.47766e-56
100522952	ADAMTS5	2.99013	5.99217e-39
102160697	ADAMTSL1	2.62678	7.27853e-41
100628047	ADAMTSL2	2.18779	6.32616e-14
110260204	ADGRB1	3.76062	2.69989e-26
100736796	ADGRB3	3.3143	0.0140507
100152930	ADGRF5	-3.45474	1.4563e-14
100525348	ADGRL4	2.28411	1.65083e-10
641353	ADRA2B	2.78714	9.81606e-16
100513371	AGMO	2.36507	0.0152889
397585	AHSG	-2.15758	1.00791e-23
100621659	AIRE	5.88629	2.81987e-38
733634	AKR1C1	-4.52817	0.000193487
397269	ALCAM	2.3167	1.11281e-59
100515523	ALDOB	-4.72096	0.000334147
100518423	ALK	2.08003	3.24832e-19
100157003	AMN	-4.07258	0.0108516
100153642	ANKRD37	2.19399	3.07117e-65
100525512	ANKS4B	-2.61567	8.77903e-62
100154011	ANOS1	2.63779	3.59003e-52
100739808	APBA2	3.40643	0.0103874
100524259	APLP1	2.55782	3.13388e-21
397681	APOA4	3.60211	2.07841e-50
100512412	APOBEC1	-4.42735	2.66804e-06
102163208	APOBR	3.7421	1.97707e-50
406187	APOC3	2.61163	3.87767e-20
100520745	ARHGAP28	-2.60245	0.0357068
100158101	ARHGAP30	2.03671	4.07945e-09
100520977	ARHGAP44	-2.19143	1.43774e-59
100521628	ARHGEF19	2.52535	2.53566e-43
100521421	ARMCX3	5.0222	1.30638e-05
100521141	ARRB1	3.21638	0.0191629
100520233	ARRDC3	2.0313	2.50373e-74
110258353	ASPG	4.5537	0.00135895
100626830	ATCAY	2.30325	0.0140001
100626997	ATP10B	2.13399	0.0301931
100625418	ATP2B2	-2.73949	7.49413e-22
100513137	ATP8B3	2.6893	1.29885e-98
100736645	B3GNT4	-2.33635	3.52745e-16
100517222	B4GALT6	2.65665	1.00374e-46
100522788	BEST2	3.2536	2.68792e-10
100514873	BHLHE40	2.11141	1.8677e-248
100626694	BICDL2	-2.07988	1.48375e-07
100624868	BNIP3	2.97351	2.52831e-255
106506774	BPGM	-2.09379	3.23952e-136
100154679	C17H20orf96	-2.97558	1.42139e-11
100152534	C1H15orf48	3.74056	2.03669e-98
445464	C1R	2.07475	3.5884e-50
397274	C1S	3.44752	2.90291e-29
100624690	C3H16orf89	-3.15486	0.020765
100627746	C5H12orf57	2.19035	3.23267e-49
110261146	C6H1orf216	-2.18668	2.18259e-08
100620902	C9H11orf53	3.70884	0.00324674
	C9H11orf88	-3.42568	0.0158326
100156418	CA5B	3.42232	2.02658e-45
100157869	CA8	-4.47767	2.70081e-36
100514745	CACNA1F	2.05068	6.41711e-13
100517557	CACNA2D2	4.22885	6.20474e-42
100620898	CACNA2D4	-4.42418	7.8328e-27
100511150	CAMK1D	2.78577	0.00378111
100516166	CAMK2B	3.24337	4.14648e-24
100156753	CAPN11	4.55595	0.000284765
100522971	CAPN6	-3.89287	6.467e-95
110259837	CARD11	-4.29167	0.00247772
397319	CASP1	3.09428	0.00591942
100517134	CBLN2	-3.82492	0.0157009
397143	CBR1	-3.68765	0.0223447
100517861	CCDC110	-3.05947	1.34679e-12
	CCDC129	4.20334	4.73777e-43
100154652	CCDC180	-2.70738	6.33426e-29
110261386	CCDC27	4.92029	0.000709878
100622018	CCDC33	-3.34718	0.0216334
100525008	CCDC39	-2.2679	4.54414e-19
780408	CCL17	4.29593	1.77561e-61
494464	CCL19	2.63844	1.60867e-22
553951	CCL20	2.88665	2.24724e-103
100523979	CCNG2	2.03434	1.62378e-109
100523587	CD248	3.01399	0.0154988
100623358	CD300LB	2.29925	9.79285e-16
100513336	CD5	3.01594	0.0025284
100152398	CD53	-4.49843	0.00113308
110255922	CD7	6.32417	3.28695e-35
100038011	CD72	2.25675	0.025401
100620954	CDC20B	5.21476	5.25758e-05
100623412	CDH16	2.65307	8.90209e-78
100515962	CDK14	2.54299	1.28312e-100
100144482	CDSN	2.90252	0.0360342
100626275	CDX1	4.45058	0.00292435
100524994	CEACAM16	4.8318	1.03724e-20
100624721	CEACAM18	-3.63311	6.61128e-10
100157564	CEBPE	2.4316	0.0499453
100521138	CELF4	-3.03683	0.0445218
100152602	CFAP58	-2.79402	2.15683e-27
397525	CFH	-3.59337	0.00924936
397540	CHGA	2.06193	0.0394169
396865	CHI3L1	4.16842	6.01621e-173
100739055	CHRDL2	3.37935	0.00212039
100151989	CHRNA3	-3.81488	0.0136101
110257409	CHRNA4	3.63246	0.00446332
100519885	CHST1	-5.89792	7.73805e-15
100151968	CHST3	2.44187	3.81414e-82
100515146	CHST9	-4.52964	0.00208616
106509697	CIITA	2.64317	9.80061e-152
100518866	CISH	2.39729	3.67053e-76
100294682	CLDN19	2.63333	0.00716589
100620310	CLEC11A	2.97158	3.31054e-135
100525922	CLEC18C	2.39645	0.000934257
100521013	CLEC2D	8.29321	2.29564e-36
100519025	CLEC3A	-4.30772	0.00277562
100524809	CLIP3	-3.45851	3.50255e-88
397407	CLPS	4.79143	0.000267637
110261740	CLPSL1	4.20043	0.00630635
100157330	CLSTN2	2.1108	3.02308e-46
100155458	CLVS2	3.6076	0.0130928
100524518	CNTFR	2.4432	0.0113395
110257377	COL20A1	4.75546	0.000731241
100152001	COL3A1	5.76093	4.41609e-81
100624924	COLGALT2	3.70109	0.00355641
100519777	CPNE8	2.4004	4.88175e-52
100152236	CPNE9	-2.04699	1.0982e-13
100512144	CPXM1	3.85077	1.38317e-30
100516663	CREB3L1	2.42638	9.24696e-51
100622336	CSF3R	4.9112	0.00042329
100621741	CSMD3	2.43296	5.94743e-19
100737041	CSPG5	3.75054	5.83213e-77
100515450	CSRNP3	-2.21512	4.30575e-06
100152510	CTHRC1	-4.85249	1.58428e-17
100520911	CTRC	-4.28589	0.0028507
100520004	CTSF	2.04463	1.79981e-114
100515919	CTSL	-2.56995	2.0084e-19
100135681	CXCL9	3.61144	0.0116894
100515679	CXCR5	2.83329	8.5408e-15
396864	CYM	4.73321	0.00177132
403329	CYP11A1	-3.63951	0.00804997
100124374	CYP26A1	-3.58061	2.19195e-09
403215	CYP2C49	2.49758	4.50277e-15
448985	CYP7A1	-3.60102	1.44283e-27
403328	CYP8B1	-3.65299	0.00337834
100240722	CYTH4	-4.6796	1.59026e-17
100524747	DBP	2.2815	1.53645e-58
100623166	DCHS1	3.01088	1.74763e-54
396819	DEFB1	-2.0185	0.0141441
100521167	DGKI	3.51422	9.71768e-37
100517238	DLX4	-2.40975	0.0177263
100511777	DNAH2	-3.79826	2.2139e-178
100621554	DNMT3L	4.19853	0.00230825
100512141	DOCK10	3.95071	8.83227e-27
100517871	DOK6	2.88309	4.19496e-85
397196	DPEP1	3.26713	1.41311e-14
100620290	DPPA4	2.74393	4.90009e-28
100623651	DSC2	2.33329	7.08255e-71
100511146	DSCAML1	-2.5011	6.94033e-12
100521908	DTHD1	2.92801	0.00235882
100516065	EDIL3	3.47072	3.43421e-146
414911	EDNRB	2.59664	0.000529584
100153403	EEA1	2.23715	2.54295e-26
100512046	EFEMP1	4.3985	0.000242268
100526031	EFEMP2	2.77422	1.5385e-135
100622362	EFHC2	-3.00766	0.0361448
100144501	EFNA1	2.54894	6.88809e-218
100511434	EGFL7	2.35551	1.02221e-45
100523233	EIF4E1B	3.10732	0.00128272
100621128	ELFN1	2.23209	3.11702e-14
100511563	ELFN2	-2.76862	2.04697e-09
100522109	ELMO1	2.99835	8.71599e-22
100623472	ENKD1	-2.57751	1.19206e-35
503658	ENPP2	2.84805	6.24778e-75
110261151	EPHA10	-2.8135	5.51561e-14
100188979	EPHA4	2.28027	5.95644e-77
100154222	EPHA7	2.9554	1.88184e-14
100519549	EPHB2	-2.48338	0.0304702
100514949	F2RL3	5.21362	7.04361e-05
100520650	FAM131B	4.6542	8.16063e-24
102162353	FAM167A	-4.11072	0.00718427
100519719	FAM167B	2.13583	0.0250681
100739083	FAM205A	3.7332	0.00964241
	FAM26F	4.51757	0.000136008
100621654	FAM3D	2.87771	1.86341e-16
110261376	FAM71E2	4.92123	0.000236527
100153010	FAM78B	2.63017	0.0044178
102161049	FAT2	2.9747	1.08892e-43
100621722	FBLN2	-2.51327	5.06288e-12
397684	FCGR3A	-3.6463	4.78153e-11
100155684	FCRL5	-3.92142	0.0102318
100153659	FCRLB	-4.69774	3.64755e-16
102162661	FER1L4	-2.39723	3.47016e-17
100525086	FGF10	6.33957	1.04463e-07
100514614	FILIP1	-3.56791	0.0419718
100217391	FLVCR2	-2.9552	0.00813894
100511201	FNDC10	-2.22557	3.48214e-19
397677	FOLH1B	3.24392	4.55247e-37
100513828	FOXA2	-7.44542	1.42802e-12
100522025	FOXR1	2.8912	0.0450099
100514201	FRMD1	-4.38122	0.00134464
541593	FXYD2	-4.28727	0.00291953
102158732	FXYD6	2.77938	2.08865e-18
100624161	G0S2	2.32032	0.00106594
100520472	GABRA5	-4.32211	0.00222687
100621090	GADD45B	2.19058	1.61704e-63
100738063	GALNT14	-2.87106	2.95225e-29
100623423	GAP43	5.93263	1.32701e-07
448964	GC	2.6124	3.60858e-15
100516309	GDPD2	-2.75258	6.7449e-10
100515664	GGN	2.12001	1.43761e-25
100157523	GGT5	2.045	1.12617e-09
397488	GHR	3.21004	0.000719728
110255786	GJB2	3.06892	1.09518e-19
110255787	GJB6	4.28334	4.46933e-21
100521153	GMNC	-4.72907	7.07798e-05
100144419	GNAI1	2.58446	7.23207e-137
100622520	GNG8	4.05295	0.000173917
397444	GNMT	-2.2588	0.0299396
100739505	GPBAR1	-3.31043	1.49818e-09
100516171	GPC3	4.75071	0.000493992
100516058	GPHA2	3.34315	0.034679
100515895	GPIHBP1	2.81423	0.00207014
100155237	GPM6B	4.07197	0.0136738
102163937	GPR137C	2.21917	0.0438786
100512611	GPR3	2.82402	0.0337445
110257126	GPR35	2.16385	3.43104e-16
100624431	GPR37L1	3.5602	0.00561883
100736987	GPR85	2.39946	0.0132138
100623311	GPR88	3.36239	0.033522
100517107	GPRIN3	2.71903	2.34112e-29
100144533	GPSM3	3.22045	1.72868e-20
100270691	GRIFIN	3.74691	0.0362086
100516526	GRIK2	2.90269	0.0447013
100515684	GRIN2C	-3.40859	0.0135664
100625610	GRM1	2.8537	0.0421093
100521916	GRM3	-4.17334	0.00617309
100152323	GSC2	-2.09136	9.41008e-19
397682	GSTA1	-2.17659	8.26024e-35
100301561	GUCA2B	2.16387	0.0398017
100156270	HDGFL1	3.03238	0.000511932
110256911	HELT	-3.44254	0.0342502
100515666	HES2	2.02783	1.72716e-11
100624241	HGD	-4.18951	0.00114543
100525120	HGF	2.96087	0.00960287
100739841	HGFAC	2.11026	4.26482e-28
100512733	HHAT	2.69001	3.79813e-22
100621574	HIF3A	2.44522	1.21259e-30
100623602	HMCN2	2.16486	1.12429e-23
100522893	HOXB13	-2.37936	2.49051e-26
100628125	HOXC10	-2.15746	0.0106276
100738198	HOXD11	4.09816	8.26323e-23
100624088	HPN	2.0405	6.16475e-19
100271932	HPSE	2.06748	9.15783e-13
100157983	HPSE2	-4.45815	0.0010676
110257480	HRH3	4.22495	0.00643907
100312973	HSD17B2	2.62667	2.70403e-24
100627988	HSPB7	6.17169	2.43468e-07
100513208	HYDIN	-2.68409	2.17653e-16
396750	ICAM1	2.56106	3.30349e-285
100154770	IER3	2.28881	1.3408e-131
100153721	IFN-DELTA-9	3.48274	0.0258259
100620940	IGF2BP1	-4.20427	4.07557e-14
100512602	IGSF3	2.50689	2.47046e-192
397174	IHH	-4.42711	0.00221253
397615	IL13RA1	2.43192	4.28262e-157
396589	IL16	4.59007	1.04328e-26
100861588	IL17C	2.08838	0.0195132
100038024	IL19	4.08899	6.2615e-25
397094	IL1A	2.19694	4.3784e-77
397122	IL1B	3.19422	0.0486616
100626904	IL1R1	3.15896	4.55844e-39
100628112	IL1R2	4.89063	7.29381e-05
102166116	IL3RA	6.65781	1.68575e-14
397490	INHBB	-3.59512	4.46011e-09
100518554	INHBE	2.74699	0.0312202
100514601	IQCG	-2.1733	5.60277e-11
100144625	IRF4	-3.0844	0.0120824
102164826	ISYNA1	2.56816	4.62742e-44
100520350	ITGA11	-3.43751	0.000952891
733681	ITGAL	-2.60196	9.97168e-10
396943	ITGB2	3.08672	2.32912e-16
100523474	ITK	-2.64397	8.90263e-05
100512978	JAML	2.55858	3.46892e-21
100523358	JUNB	2.09214	3.12358e-84
100511263	KCNC3	2.00332	4.42898e-25
100623937	KCNC4	2.79087	0.00928768
100512382	KCND2	4.07158	2.7883e-77
100517668	KCNJ1	2.16952	0.00457656
397081	KCNN4	2.58606	2.54671e-20
100526228	KCNQ4	6.02664	1.99459e-59
100519680	KCNT2	-3.47606	0.033911
100622059	KCTD11	3.05323	1.13991e-153
110259528	KCTD16	5.22029	0.000107889
100515632	KDM7A	2.03949	3.9465e-76
100513500	KIAA2012	-2.88526	2.29245e-21
100155885	KIF20B	-2.37783	3.44426e-56
100622102	KIF5C	-2.16433	1.57907e-07
100625797	KLHDC8A	-3.44022	1.49751e-09
100519539	KLHL3	3.35832	0.038456
100623077	KLHL30	-3.49932	0.0105886
431673	KLK1	4.45691	0.00217302
100302505	KPNA7	2.86111	2.40657e-12
100519971	KRT10	-3.29044	4.4114e-14
100511564	KRT5	-3.00919	0.0013303
100152077	KRT8	2.1205	2.2835e-114
100625589	LAMA1	3.49339	1.05863e-305
100154581	LAMA4	-3.11185	0.0381123
100516442	LARGE1	3.02144	1.14253e-25
100627864	LAT2	2.28845	6.14009e-118
397303	LBP	4.67153	0.00020668
100511618	LCN12	2.87186	0.0020007
100514209	LCN15	2.18967	2.05934e-11
100153501	LCN2	2.24653	6.3061e-21
407245	LDHA	2.4258	4.88789e-302
100337677	LEFTY2	2.06539	3.01581e-15
100623207	LGI2	5.01373	0.000298215
100737096	LGI4	3.02874	0.00331239
100738576	LHFPL3	3.06476	0.00854274
100157883	LHFPL4	-2.98309	4.36545e-79
100622878	LINGO2	4.08276	6.47473e-22
100049687	LOC100049687	2.02264	7.31831e-08
100152619	LOC100152619	-3.22591	4.41369e-32
100153543	LOC100153543	2.84162	0.000332662
100154127	LOC100154127	-2.54794	0.00242768
100156775	LOC100156775	-3.69485	0.0185402
100156977	LOC100156977	-3.91196	0.00130508
100510975	LOC100510975	5.79645	1.21813e-19
	LOC100511183	3.78283	3.18518e-05
100511185	LOC100511185	-3.0706	0.00120552
100511483	LOC100511483	-2.15202	1.45789e-05
	LOC100512003	-5.00283	2.28298e-22
100512905	LOC100512905	5.14434	8.18932e-05
100513296	LOC100513296	4.1573	1.07431e-66
100513397	LOC100513397	2.00376	1.21363e-35
100513976	LOC100513976	2.10019	0.00503435
100514264	LOC100514264	-3.30606	0.0471058
100514309	LOC100514309	4.26973	1.23883e-05
100514356	LOC100514356	-3.08975	0.0441873
100515185	LOC100515185	-4.05402	0.0133204
100515186	LOC100515186	-2.08135	0.0335672
100515809	LOC100515809	2.67647	0.000346078
100515857	LOC100515857	-6.24676	1.12866e-08
100516119	LOC100516119	-3.49566	0.0451294
100516485	LOC100516485	2.02376	2.16719e-09
100516718	LOC100516718	-3.73238	0.00214517
100516820	LOC100516820	4.33273	0.00669106
100517136	LOC100517136	4.15337	0.000677705
100519082	LOC100519082	2.18778	5.05591e-79
100519473	LOC100519473	2.39291	0.0371687
100519511	LOC100519511	-7.77983	9.3876e-14
100520275	LOC100520275	4.91639	0.000232249
100520329	LOC100520329	3.95268	0.00127398
100520491	LOC100520491	5.38888	3.41778e-05
100520753	LOC100520753	2.25489	0.00490927
100521229	LOC100521229	3.33882	0.0357292
100521268	LOC100521268	-3.33826	0.0205472
100521600	LOC100521600	4.40697	6.78111e-233
100521703	LOC100521703	3.54971	0.00711975
100521754	LOC100521754	-4.58965	0.000949417
100522598	LOC100522598	2.25022	0.00578555
100522645	LOC100522645	3.56011	0.0131562
100523457	LOC100523457	3.10417	0.000663837
100524499	LOC100524499	-3.00011	0.0467298
100524517	LOC100524517	2.06266	4.04555e-19
100524999	LOC100524999	-2.29561	0.00015787
100525679	LOC100525679	2.03728	0.021291
100526189	LOC100526189	-3.05377	5.26332e-25
100620470	LOC100620470	-3.19883	0.0263053
100620540	LOC100620540	3.12995	9.92487e-66
100620620	LOC100620620	3.35488	0.0330942
100620900	LOC100620900	-3.62842	0.0267801
	LOC100621607	-2.33885	0.0472107
100621792	LOC100621792	2.98786	0.00937435
100621895	LOC100621895	-3.01969	0.00727945
100623540	LOC100623540	2.07907	3.59165e-16
100623616	LOC100623616	-6.16951	1.1873e-47
100623720	LOC100623720	2.29766	3.1793e-105
100624333	LOC100624333	2.70305	2.23261e-16
100624717	LOC100624717	4.75718	0.000792418
100625479	LOC100625479	2.47948	1.17356e-27
100625498	LOC100625498	2.27672	3.11345e-46
100625897	LOC100625897	-3.65473	0.00616909
100626715	LOC100626715	3.34647	0.0265075
100626929	LOC100626929	-4.01704	0.00656572
100737186	LOC100737186	4.27868	0.00121818
	LOC100737217	2.04046	4.65631e-09
100737597	LOC100737597	2.52378	0.00280278
100738119	LOC100738119	-4.59586	0.000623797
	LOC100739325	-4.78039	0.000328896
100739663	LOC100739663	2.4385	6.70947e-12
102157454	LOC102157454	2.88957	2.05813e-18
102157461	LOC102157461	5.50394	3.61059e-14
102157766	LOC102157766	2.22152	0.0450251
102157965	LOC102157965	5.9125	1.58065e-07
102158888	LOC102158888	5.54931	1.2596e-05
102159014	LOC102159014	3.77707	0.00335073
102159152	LOC102159152	-4.31118	0.00318197
102159209	LOC102159209	-3.56978	0.025658
102159414	LOC102159414	4.44762	0.00248083
102159509	LOC102159509	-2.93709	8.1997e-10
102160053	LOC102160053	-2.85403	0.0309178
102160761	LOC102160761	3.95136	0.00435998
102160768	LOC102160768	-2.19249	0.0263536
102160801	LOC102160801	3.0517	0.00900775
102161036	LOC102161036	3.79957	0.00027263
102161066	LOC102161066	2.19407	8.35577e-17
102161828	LOC102161828	-4.22874	0.00375761
102161916	LOC102161916	-2.97053	0.0481505
102162007	LOC102162007	-4.28651	0.000797642
102162145	LOC102162145	2.17372	0.0436117
102162336	LOC102162336	4.16613	4.30389e-243
102162767	LOC102162767	2.14044	8.06905e-11
102163011	LOC102163011	4.07441	0.0081291
102163250	LOC102163250	-4.94	0.000100145
102163283	LOC102163283	2.31718	0.0412319
102163381	LOC102163381	-3.9383	0.0121144
102163669	LOC102163669	-2.78427	0.0372115
102163715	LOC102163715	-4.44641	0.00121704
102163798	LOC102163798	2.62518	4.02786e-16
102164767	LOC102164767	-2.97663	0.0487655
102165305	LOC102165305	-2.9316	0.0283097
102165569	LOC102165569	3.64288	0.000573049
102165851	LOC102165851	5.07029	0.000215974
102166432	LOC102166432	-3.4817	0.0121781
102166743	LOC102166743	2.5683	0.0137917
102166782	LOC102166782	5.61363	7.40578e-06
102166818	LOC102166818	3.92498	0.0254115
102166974	LOC102166974	-3.77137	0.00215487
102167341	LOC102167341	-2.5915	0.0250784
102167514	LOC102167514	3.26174	0.000667914
102167570	LOC102167570	4.33888	0.00129056
102167646	LOC102167646	-3.00685	0.0265776
102168158	LOC102168158	5.62691	2.21535e-05
106504205	LOC106504205	2.14215	5.33901e-30
106504277	LOC106504277	-3.72265	0.00534247
106504312	LOC106504312	3.78311	4.61735e-05
106504343	LOC106504343	4.32324	0.00498487
106504448	LOC106504448	4.32717	0.00475998
106504613	LOC106504613	2.23336	0.0109085
106504691	LOC106504691	4.19254	0.00212151
106504743	LOC106504743	-3.61486	0.0268316
106505090	LOC106505090	-2.36365	0.0426372
106505141	LOC106505141	4.67014	0.000185336
106505210	LOC106505210	4.06321	0.0109921
106505305	LOC106505305	-4.65212	0.000417578
106505478	LOC106505478	2.53026	1.9309e-45
106505607	LOC106505607	2.96373	0.00432078
106505815	LOC106505815	2.5002	5.27958e-38
106505816	LOC106505816	2.79154	6.11959e-13
106506033	LOC106506033	4.05616	5.1575e-26
106506082	LOC106506082	3.60682	0.0151186
106506229	LOC106506229	-3.48901	0.0359798
106506243	LOC106506243	-4.13926	2.17966e-20
106506422	LOC106506422	4.55206	8.29927e-05
106506502	LOC106506502	-3.62496	0.0377566
106506546	LOC106506546	5.15199	8.84618e-05
106506610	LOC106506610	3.07173	0.00146894
106506699	LOC106506699	3.30681	0.0117832
106506712	LOC106506712	-3.59327	0.0243566
106506771	LOC106506771	-3.13861	0.00570001
106506804	LOC106506804	3.53669	0.00961056
106506851	LOC106506851	5.35262	6.44924e-19
106506946	LOC106506946	-2.93188	0.0302102
106507022	LOC106507022	-2.70683	0.0210129
106507094	LOC106507094	3.74232	0.000124381
106507143	LOC106507143	3.22654	0.0180935
106507363	LOC106507363	3.01801	0.0307666
106507373	LOC106507373	3.74521	0.00989407
106507602	LOC106507602	4.20423	0.0114537
106507603	LOC106507603	-3.13705	0.0163145
106507611	LOC106507611	2.10623	2.58176e-15
106507649	LOC106507649	4.84085	0.000914834
106507718	LOC106507718	2.88942	0.00165736
106507803	LOC106507803	2.05276	0.0112618
106507823	LOC106507823	4.20782	0.00357714
106507912	LOC106507912	-2.09419	1.12881e-13
106508003	LOC106508003	2.88592	0.0109929
106508031	LOC106508031	2.54181	0.0466533
106508146	LOC106508146	-4.3005	6.9836e-09
106508372	LOC106508372	-2.54655	2.28843e-19
106508422	LOC106508422	5.26785	5.07133e-20
106508640	LOC106508640	2.61161	0.015472
106508840	LOC106508840	3.35297	0.0240659
106508849	LOC106508849	2.21138	0.0296796
106508899	LOC106508899	-2.1171	0.0277272
106509010	LOC106509010	-3.13173	0.0310979
106509159	LOC106509159	2.2628	0.00698898
106509209	LOC106509209	-3.60043	0.0152901
106509419	LOC106509419	3.20863	0.00558664
106509420	LOC106509420	2.5581	0.00193922
106509593	LOC106509593	-3.47375	0.0133396
106509609	LOC106509609	-2.37395	0.0197586
106509624	LOC106509624	2.42861	1.73119e-18
106509652	LOC106509652	2.29923	5.85675e-11
106509692	LOC106509692	-2.13781	0.0112111
106509743	LOC106509743	3.23474	0.0282346
106509808	LOC106509808	3.21965	0.014985
106509896	LOC106509896	2.87597	0.0154047
106509942	LOC106509942	4.50227	1.74985e-45
106509966	LOC106509966	3.55345	0.00593254
106509968	LOC106509968	5.5092	9.61675e-06
106510184	LOC106510184	3.30229	0.000754061
106510257	LOC106510257	5.39174	2.55946e-05
106510390	LOC106510390	3.20093	0.0405088
106510447	LOC106510447	-3.5048	0.013313
110255172	LOC110255172	-4.92198	0.000164172
110255180	LOC110255180	-3.87783	0.00704363
110255292	LOC110255292	2.33955	0.00197787
110255309	LOC110255309	-2.27011	3.8623e-11
110255440	LOC110255440	3.58614	7.79885e-05
110255443	LOC110255443	4.0665	0.0109003
110255459	LOC110255459	3.34016	8.17073e-19
110255484	LOC110255484	4.73885	0.00150365
110255499	LOC110255499	3.10318	5.38755e-77
110255833	LOC110255833	3.1243	0.0228865
110255835	LOC110255835	2.81145	0.0252943
110255945	LOC110255945	4.44459	0.00297412
110255952	LOC110255952	2.09224	0.0163386
110255965	LOC110255965	2.54086	0.0224608
110256000	LOC110256000	4.13532	0.0014611
110256267	LOC110256267	3.60426	0.0212644
110256285	LOC110256285	6.27812	6.30271e-08
110256329	LOC110256329	-3.82435	0.0195217
110256379	LOC110256379	-4.45079	2.51793e-25
110256390	LOC110256390	2.21695	0.00528931
110256391	LOC110256391	2.3947	0.02421
110256458	LOC110256458	5.44246	0.0147189
110256465	LOC110256465	-4.52972	0.00019299
110256500	LOC110256500	4.97855	3.74986e-05
110256606	LOC110256606	-4.22212	0.00350387
110256609	LOC110256609	-3.15426	0.0488234
110256677	LOC110256677	-3.57556	0.0417093
110256760	LOC110256760	-2.93014	0.0330586
110256796	LOC110256796	4.34937	0.000821016
110256836	LOC110256836	-2.36125	0.043366
110256887	LOC110256887	2.18723	2.40868e-22
110256918	LOC110256918	-4.23896	0.0106129
110256941	LOC110256941	4.03553	0.00275128
110257203	LOC110257203	-3.39604	0.0176003
110257221	LOC110257221	-3.00335	0.0425101
110257285	LOC110257285	-2.19689	2.29865e-22
110257370	LOC110257370	2.98289	0.0453837
110257401	LOC110257401	-2.76801	0.045117
110257407	LOC110257407	-2.15633	0.0249574
110257447	LOC110257447	-3.1758	0.0251901
110257461	LOC110257461	3.37167	5.75374e-05
110257484	LOC110257484	5.59147	0.00704679
110257533	LOC110257533	-4.70954	0.000329346
110257598	LOC110257598	2.3335	0.014482
110257607	LOC110257607	3.83036	0.00263706
110257609	LOC110257609	-4.02576	0.00858005
110257628	LOC110257628	-4.22244	0.00101143
110257659	LOC110257659	2.55747	4.41963e-22
110257661	LOC110257661	2.22833	0.0103503
110257730	LOC110257730	3.8259	8.93239e-24
110257771	LOC110257771	3.22615	6.96544e-50
110257782	LOC110257782	5.08047	0.000155195
110257816	LOC110257816	-3.61475	0.0275902
110257818	LOC110257818	3.90119	0.000132418
110257856	LOC110257856	-3.33285	0.0173626
110257977	LOC110257977	2.789	0.0263378
110258051	LOC110258051	2.02377	3.60246e-12
110258382	LOC110258382	2.44977	2.68869e-50
110258440	LOC110258440	2.28262	1.46758e-33
110259088	LOC110259088	5.98306	2.37545e-77
110259216	LOC110259216	5.59729	1.43721e-05
110259284	LOC110259284	-3.54847	0.0395748
110259669	LOC110259669	2.98998	0.0445234
110259674	LOC110259674	6.07289	2.32768e-07
110259864	LOC110259864	-3.80659	0.0133713
110259881	LOC110259881	4.33567	0.00300128
110259972	LOC110259972	2.21051	0.00906744
110260001	LOC110260001	3.21074	0.0397231
110260010	LOC110260010	3.80205	0.00760897
110260026	LOC110260026	3.59332	0.000139963
110260038	LOC110260038	2.00143	2.07034e-08
110260070	LOC110260070	4.34412	0.00763514
110260108	LOC110260108	2.12635	1.65574e-32
110260142	LOC110260142	3.5644	0.00596344
110260196	LOC110260196	-5.82002	1.56606e-17
110260259	LOC110260259	-3.42866	0.0138153
110260279	LOC110260279	2.58544	0.0236645
110260289	LOC110260289	4.34748	3.41115e-17
110260318	LOC110260318	5.4667	3.30001e-05
110260400	LOC110260400	-4.47088	0.00046313
110260423	LOC110260423	-3.5097	0.0367966
110260424	LOC110260424	-3.59771	0.0217941
110260470	LOC110260470	-3.58426	0.0294431
110260489	LOC110260489	-2.69995	0.0497758
110260642	LOC110260642	3.84679	0.0174845
110260647	LOC110260647	2.02823	3.36807e-08
110260671	LOC110260671	-6.67567	4.25281e-10
110260735	LOC110260735	-2.93163	0.0376397
110260766	LOC110260766	-3.4759	0.0339107
110260772	LOC110260772	-2.76456	2.17416e-25
110260878	LOC110260878	2.38366	3.01994e-20
110260908	LOC110260908	2.12967	0.0316695
110260996	LOC110260996	-3.81306	0.0242713
110261008	LOC110261008	-2.75222	7.06368e-36
110261018	LOC110261018	3.16466	0.00114535
110261043	LOC110261043	2.9529	0.00132053
110261188	LOC110261188	6.67667	3.37943e-09
110261211	LOC110261211	-3.23294	8.79849e-29
110261244	LOC110261244	-3.948	0.00227916
110261248	LOC110261248	3.21296	0.0200444
110261317	LOC110261317	2.28539	0.00100073
110261383	LOC110261383	2.81558	0.0139271
110261402	LOC110261402	-2.91108	0.0310837
110261531	LOC110261531	3.03194	0.0305248
110261561	LOC110261561	2.18161	0.00614588
110261615	LOC110261615	3.35447	0.0236784
110261617	LOC110261617	3.50195	0.00112788
110261632	LOC110261632	-4.93968	9.7759e-05
110261683	LOC110261683	5.44817	2.61986e-05
110261787	LOC110261787	3.72587	0.0102896
110262042	LOC110262042	3.98376	7.87435e-32
110262053	LOC110262053	-2.88082	3.42905e-10
110262067	LOC110262067	-3.81355	0.0225283
110262096	LOC110262096	3.89343	0.000172337
110262110	LOC110262110	-3.41924	0.0140291
110262123	LOC110262123	2.33772	0.00834151
110262187	LOC110262187	4.0241	0.00296375
110262254	LOC110262254	2.72513	0.010874
110262276	LOC110262276	-3.04151	0.0475131
396566	LOC396566	-3.11373	0.0366109
100525278	LOX	2.54692	1.38351e-48
100154899	LOXL1	-2.49829	7.50942e-12
110256870	LOXL2	2.5896	6.55155e-229
100512581	LPAR1	-3.77458	2.40101e-23
100738610	LRFN3	-3.01844	9.69698e-11
100624047	LRP1B	5.08367	6.53457e-31
100520292	LRRC10B	-2.61003	6.64864e-105
102161292	LRRC14B	-3.99406	0.013635
100155745	LRRC23	-2.47305	7.15476e-18
100522021	LRRC66	2.71431	6.6954e-11
100516204	LRRC7	6.16242	1.26682e-35
100158094	LRRC71	-2.87807	1.45248e-24
100156403	LRRC8C	2.215	6.44093e-73
100628126	LRRIQ1	-2.34862	6.8143e-43
110259215	LSP1	3.01854	4.49464e-29
100627243	LTBP1	2.3983	1.10336e-284
100520063	LTC4S	3.23873	2.52704e-17
100620551	LXN	-5.08543	9.78767e-11
110260195	LY6K	-5.68511	5.97517e-33
100155966	LYSMD2	-2.42988	1.25318e-24
102159435	MACROD2	2.04917	1.92737e-10
100518227	MAFB	3.48682	0.016899
100523136	MALRD1	-4.57411	0.000690263
100514623	MAMDC2	3.10846	2.72056e-15
396919	MAN1A1	2.80684	1.66017e-18
100520470	MAP1A	-2.35233	5.93318e-150
100153306	MAP2	2.1217	1.26103e-50
100739061	MAP7D2	2.93599	0.00213955
100155841	MAPK13	2.15932	0.0277505
	MARCH10	-2.3517	0.0457905
100517207	MARCKS	-2.4994	1.83715e-12
100155607	MATN2	-2.65243	4.4038e-12
100157598	MCCD1	2.00354	2.61967e-27
397389	MCT7	2.69233	0.00399332
100155863	MESP1	-2.29327	2.31635e-15
100157210	METTL11B	2.44091	0.00207358
100519447	MFAP3L	5.63381	6.81319e-102
100516218	MGAT5B	-3.45281	0.0356043
110255988	MILR1	-3.73881	0.024369
100498771	MIR193A	3.95151	0.00745244
104794428	MIR29B-2	3.38943	0.0095319
100498721	MIR365-2	3.68707	0.00417489
104796127	MIR9860	3.48932	0.0178945
100511536	MME	5.20551	4.49887e-37
397320	MMP1	4.74322	0.000972713
100101475	MMP12	3.60754	0.0196734
397411	MMP7	2.37229	1.35886e-72
100621861	MNS1	-2.11494	5.78313e-31
100622474	MPV17L	-2.28495	3.86023e-10
100156956	MRO	2.89014	0.0368187
100517649	MROH5	2.42685	9.80572e-12
100152960	MSRA	2.42466	6.61151e-22
106509958	MTSS1	2.02379	1.86474e-102
100127145	MUC2	4.49252	0.000458688
100157344	MUC4	-2.58526	2.4771e-174
100170143	MUC5AC	3.61201	0.00091975
100154269	MXI1	2.33128	3.02057e-114
100621355	MXRA8	2.41176	1.68517e-24
100511817	MYBPC2	2.83012	8.5974e-26
100628050	MYBPC3	3.70383	1.00682e-31
396860	MYH7	-2.0779	2.55063e-11
100514437	MYL7	3.68762	0.000467449
100154025	MYO18B	-5.00952	0.000117358
397373	MYO7A	-3.61812	3.59836e-19
100522279	NAALADL2	2.18485	1.46275e-14
100511728	NACAD	3.37762	1.22496e-27
102158081	NAT8L	-4.56439	9.52114e-31
100153074	NCR2	-3.94035	0.0177777
808502	ND2	-2.58796	1.12671e-148
100144475	NDN	-3.84835	0.0104877
100515976	NEB	-2.68318	1.36185e-13
100156492	NEFH	-2.41403	0.0383912
100523676	NFIA	-7.14577	7.5158e-11
100151779	NHSL2	5.79475	1.3575e-06
100155618	NKX2-8	-3.09808	8.31642e-08
100738439	NKX6-3	-2.73684	1.17549e-09
100499552	NOBOX	3.06569	0.00733766
100523323	NOX4	2.08998	1.49877e-27
100515982	NPC1L1	2.45759	5.05074e-25
100154488	NPM2	-4.58387	0.000661436
641342	NR1D1	2.32396	4.41266e-78
100158106	NRG3	4.54991	0.00189141
100286859	NRP1	7.9991	3.32098e-14
100154240	NRSN1	-4.27975	0.00289502
100519087	NRXN1	3.46972	0.0156523
100152257	NTNG1	9.06403	3.82553e-18
100512264	NTNG2	4.63253	1.41996e-18
100154471	NTRK1	5.52023	2.0305e-06
100524387	NXPE2	-4.2684	0.00368228
100736722	NXPH3	2.5502	1.27034e-69
595119	OASL	-2.10992	3.19439e-10
100525125	OMG	2.29016	0.0148011
100518788	OSCAR	3.01734	0.0349104
100152038	OSM	3.52827	0.0137174
100512535	OVCH1	-3.44719	0.0397612
100526083	OVOL2	-2.73481	2.61293e-15
100512849	P2RY6	4.89293	1.36452e-41
100037299	P4HA1	2.45077	1.55451e-161
100624543	P4HA3	2.48353	6.67635e-149
100525398	PABPN1L	2.41047	0.0169223
100523451	PAPLN	-3.11053	1.25503e-35
100037941	PDE4B	2.69305	7.60389e-20
100625223	PDE6B	-2.04676	1.16945e-09
102166564	PDGFRB	6.22363	1.901e-73
100736738	PDGFRL	3.04604	1.17202e-79
100286871	PDK1	2.51443	1.91194e-151
102165012	PERM1	2.28863	5.50156e-13
100156404	PGF	3.54649	3.83421e-132
100152414	PHF7	-2.07139	7.63868e-08
100155255	PHYHIP	3.90868	0.0199817
100155010	PI16	3.48528	0.0178554
100519150	PIANP	3.1208	1.69796e-63
100034246	PIK3R6	-5.955	4.18211e-15
100233199	PITPNC1	2.30785	4.14675e-11
100152834	PIWIL2	4.10737	0.00343871
100517169	PKHD1	-5.4305	3.12186e-20
100520687	PLA2G4A	4.81723	2.82224e-152
100521017	PLAUR	3.1598	1.92726e-111
100157641	PLCB2	2.27093	6.96578e-25
100516257	PLEK	4.1956	0.00142533
100512419	PLPP3	2.13377	5.78707e-209
100154648	PLPPR1	4.06835	0.00938184
100511492	PLPPR3	2.3863	5.81901e-26
100624791	PLXNA2	3.08278	3.55189e-266
397278	PMAIP1	2.01754	3.20407e-83
100523581	POF1B	-6.02548	2.06627e-08
100512063	POU2AF1	-4.93326	0.000120281
397013	PPARGC1A	-3.90593	7.09883e-10
396870	PPBP	2.51405	0.000913158
100523560	PPFIBP2	-2.73588	1.72547e-26
100621808	PPP1R1A	-4.30377	3.20763e-108
100521178	PPP1R32	-3.55736	2.0026e-15
100515931	PPP1R3B	3.69711	1.55973e-159
397272	PPY	-3.52311	0.012828
100154284	PRDM1	3.63848	1.79837e-48
100520417	PRDM11	-2.0096	0.0220568
100511032	PRELP	-4.57407	0.000740091
396595	PRF1	2.09753	1.68322e-08
100157209	PRICKLE1	-2.08894	6.56933e-11
397149	PRKAG3	-4.52149	0.000291578
100522128	PRKAR1B	2.29789	6.36726e-25
733640	PRKG1	4.85537	3.69251e-44
100526076	PROK2	-4.13648	0.00414284
100737690	PROKR1	-2.96364	0.0441045
100511336	PROM1	-3.90264	0.0155103
100738910	PRRX1	3.50414	3.22645e-69
100521241	PRRX2	4.98339	3.80706e-05
100154460	PRTG	-3.12026	1.25579e-91
397456	PTGDS	2.54942	7.72856e-24
396811	PTGER3	2.97566	0.00923369
654407	PTGES	3.15477	4.74204e-227
397126	PTGFR	2.09728	1.58566e-12
100622305	PTGIR	2.5544	6.75687e-26
100126284	PTGIS	-5.39496	1.46859e-17
397590	PTGS2	6.43913	1.09057e-67
100153108	PTPN20	-2.33479	5.10672e-13
100512708	PVRIG	-3.31189	0.0260111
100627043	RAP1GAP	2.13178	1.1429e-118
100620989	RAPGEF3	2.43403	5.71815e-17
100157221	RASGRF1	-2.01613	7.09035e-06
100521670	RASL11B	3.50758	0.0379341
407611	RBP2	-3.69279	1.7257e-13
100522432	REEP1	5.42405	3.24752e-44
100738275	REPS2	4.65561	3.4554e-85
100739471	RFTN2	4.58447	1.4088e-38
100625944	RGCC	3.80312	9.03584e-79
100157437	RGS4	2.78537	9.16741e-20
102166057	RGS9	-3.46069	0.0365568
100519482	RIBC2	-3.46808	0.0315104
100515872	RNF128	-3.09325	3.14714e-14
100738070	RNF224	-2.25696	8.73233e-10
100517681	ROBO2	4.75934	0.000723291
100623751	RPS6KA5	2.16217	1.56309e-20
100623310	RRAD	2.37426	0.00997559
100524228	RSPH4A	-2.02665	2.21588e-20
403159	RUNX3	4.03508	0.00273201
100156358	S100A4	2.51482	3.29457e-267
100623510	S100B	2.33908	1.33679e-12
100526034	SAA4	3.31459	0.0203474
100154338	SARDH	5.00737	2.39903e-30
100157413	SASH1	4.02156	2.3644e-31
396670	SCD	2.02376	1.86779e-255
397110	SCG5	-2.56035	1.88893e-19
100524811	SCNN1D	2.06242	6.1964e-32
397528	SDC4	2.44033	1.8883e-133
110255921	SECTM1	3.15723	1.15078e-20
100737194	SEMA5A	2.18164	0.000801431
100156623	SERPINB11	-3.4918	0.0113936
110261638	SERPINB13	-2.17164	0.0253277
100152588	SERPINB7	-2.71731	0.0182557
100511654	SERTAD4	2.35966	1.20581e-44
397296	SFTPB	4.48378	9.56401e-06
100240723	SGCA	5.0274	9.37357e-06
100623668	SGCG	3.47507	0.00689092
100522763	SGO2	-2.01428	6.52837e-15
100155580	SH3GL2	-2.14983	1.04813e-91
100153803	SH3PXD2A	2.10043	4.76426e-151
102165173	SH3RF3	-3.37159	0.0080665
100512353	SHANK1	2.65361	1.27182e-14
397120	SHAS2	5.41695	1.17856e-44
100623884	SI	-5.31984	4.97472e-36
100523848	SIGLEC11	2.62308	0.00785398
100621265	SIK1	2.45491	1.95081e-117
100135050	SLA-DMB	2.77601	2.37021e-128
100037921	SLA-DQB1	2.75946	8.43924e-209
100516263	SLAMF9	4.06684	0.0100375
100625109	SLC10A2	-3.52678	8.65096e-19
100158243	SLC16A3	2.75409	8.46056e-115
100739042	SLC16A6	-2.917	5.59129e-45
100520540	SLC22A12	-2.61447	0.022486
396936	SLC22A2	-3.2755	0.0106096
100628169	SLC25A35	-3.42794	1.48791e-21
100626316	SLC26A7	-2.04948	3.14469e-08
494011	SLC27A2	4.00192	2.12345e-41
102164419	SLC2A1	2.06063	7.21126e-113
100625876	SLC2A5	4.41198	7.94676e-140
100170651	SLC30A2	3.97387	7.10848e-05
100155672	SLC30A8	-4.16558	0.00775814
100623009	SLC43A2	-3.07747	4.48578e-113
100154155	SLC46A3	-2.39421	4.15484e-18
100525144	SLC51B	-3.32846	5.56189e-09
100516303	SLC52A3	-3.86454	2.80454e-22
397113	SLC5A1	-2.21084	2.34929e-46
100286743	SLC5A2	2.11366	8.4904e-19
100513014	SLC6A13	-3.21076	0.0149532
100516251	SLC6A7	3.33921	7.68936e-20
100511285	SLC7A4	-2.05334	1.44402e-06
100622020	SLC8A1	5.50392	4.6894e-20
102160472	SLCO2B1	-4.14041	0.00183114
110257486	SLCO4A1	2.35142	1.57595e-78
100157250	SLCO5A1	2.29418	6.93946e-24
100526058	SLFNL1	-4.28554	0.00251534
100627880	SLIT1	-3.42835	0.00789486
100514109	SMPDL3B	2.77048	7.07906e-202
100049698	SNCAIP	3.32575	0.000862644
100125343	SNCG	3.68841	3.50616e-92
100037966	SOCS2	2.21149	7.18518e-19
780439	SOD3	2.47313	1.24567e-110
100524137	SOWAHA	-2.00949	7.93179e-09
404701	SP7	3.55561	0.000154042
100156797	SPACA1	3.70872	1.13847e-05
100155824	SPAG17	2.78981	5.49055e-58
100523033	SPAG4	3.44387	1.22453e-36
100415808	SPATA18	-5.25972	2.15318e-11
100739275	SPOCD1	-3.52845	0.0108283
100157266	SPRY2	2.29921	1.14003e-207
100621391	SSC5D	2.1715	3.59443e-41
100302026	ST6GAL1	2.18426	2.16705e-34
100158046	ST8SIA2	2.35912	1.36871e-38
641356	ST8SIA4	2.84003	1.76357e-33
100622364	ST8SIA5	-2.97235	0.00704643
100625500	STAC	-5.31237	2.13891e-05
100515304	STAG3	-2.58515	2.72967e-09
100310802	STEAP4	2.55373	0.0454877
100737116	STK32C	2.73611	0.00135815
100625804	SUSD2	2.65108	4.76359e-127
100156646	SVOP	2.65169	0.0272401
100517654	SYCE3	3.39776	0.00252105
100134968	SYCP2	3.01313	2.46893e-69
100626439	SYT5	-2.55882	1.82865e-35
100621200	SYT8	2.46498	1.29297e-23
100151877	TACR2	2.56287	0.00796737
100152747	TBX18	-3.51288	0.00460679
100126839	TBXA2R	2.08521	0.0151351
100524125	TCEAL7	-6.41931	1.02056e-13
100513331	TCEAL9	-4.3087	1.03959e-18
100511671	TCF4	-3.42109	1.93609e-08
100154530	TGM2	4.02651	4.73692e-167
100157642	THBD	-2.49663	7.61557e-24
110260200	THEM6	-2.18515	1.04998e-07
100739717	THSD7A	2.18177	2.82434e-27
396988	TIMP2	2.16927	1.36586e-143
100037296	TLR7	-2.4252	0.0332783
100155334	TMEM233	-2.34523	0.0215628
100623445	TMEM52	2.08035	1.97842e-71
100524496	TMEM52B	4.7732	0.000182309
100157293	TMEM71	-2.95203	0.0324028
102165339	TMEM74B	5.98434	7.59464e-58
110260624	TNFRSF13C	-2.23862	0.0382572
100622025	TNFRSF18	2.09553	3.63605e-19
100524628	TNFRSF4	4.55195	0.00236314
100516458	TNFSF18	2.354	1.68695e-15
102163961	TNN	2.13123	5.81195e-76
606751	TNNI2	4.83997	2.52686e-43
100155888	TOX	2.1042	8.83375e-17
100625258	TP63	4.19373	6.87495e-21
100623094	TREH	2.18175	2.6046e-19
100520758	TRIM29	-3.96644	2.00883e-07
100294687	TRIM40	-4.57069	0.000196977
100524974	TRIM44	5.1392	0.000139145
397383	TRIM50	-3.24261	9.7474e-13
100153049	TRIM67	3.04145	0.00710283
110256188	TRNAG-UCC	4.65971	0.00109077
110257146	TRNAK-CUU	3.47405	0.0131921
100156161	TSPAN2	-5.17991	3.1765e-25
100526026	TSPAN7	-5.68374	2.25904e-06
100514294	UBXN10	-3.71737	0.0303183
100522957	UNC80	3.63751	3.69591e-20
100625277	UPP1	3.02645	6.97513e-211
106507947	UTS2R	2.27876	0.0402045
397157	VEGFA	2.66368	1.02933e-245
100156373	VIL1	-3.19507	6.36216e-19
100623963	VWA3B	-3.48284	6.08409e-24
100153251	WDR72	-2.04001	1.11617e-06
	WISP2	3.75866	0.000582276
100516839	WNT2	3.00026	0.0359413
100327037	WNT4	3.07444	0.000575886
100525660	WSB1	2.20267	4.10507e-123
397676	ZAN	2.57621	2.19995e-16
100627119	ZBTB32	-3.58856	0.0309904
100622978	ZIC2	-2.6841	0.00567695
100513818	ZMYND15	2.11189	3.76173e-09
100152623	ZNF37A	-2.43269	0.00812204
100520455	ZNF385D	3.07575	0.00231377
100525009	ZNF395	2.54489	3.65499e-222
100157134	ZNF704	2.83926	2.44765e-68
