# Supplementary material for: miR-129a-3p Inhibits PEDV Replication by Targeting the EDA-Mediated NF-κB Pathway in IPEC-J2 Cells
Source: Int J Mol Sci. 2021 Jul 29;22(15):8133. doi: 10.3390/ijms22158133 (PMC8347983; doi:10.3390/ijms22158133)
Supplement: Supplementary file 1 [file ijms-22-08133-s001.zip › supplementary table4.xlsx]

## Sheet: Sheet1
supplementary table S4
Gene ID	Gene name	log2 Fold Change (EDA-OE VS NC)	pvalue	log2 Fold Change(PEDV-J2 VS J2)	pvalue
494561	HK2	2.0225	1.08918e-145	3.16178	0
396880	CXCL8	2.01503	8.8536e-75	4.24411	0
100624791	PLXNA2	-3.64502	1.25817e-65	3.08278	3.55189e-266
100624868	BNIP3	2.0234	1.31933e-90	2.97351	2.52831e-255
100520687	PLA2G4A	2.14429	2.50492e-20	4.81723	2.82224e-152
100521017	PLAUR	2.07234	1.7005e-42	3.1598	1.92726e-111
100623720	LOC100623720	-4.19609	2.5217e-166	2.29766	3.1793e-105
100152001	COL3A1	-2.50316	0.0060726	5.76093	4.41609e-81
110259088	LOC110259088	2.27196	4.3512e-07	5.98306	2.37545e-77
397411	MMP7	2.00902	1.6426e-64	2.37229	1.35886e-72
100623651	DSC2	2.05144	3.45974e-52	2.33329	7.08255e-71
100134968	SYCP2	-2.76523	3.5877e-22	3.01313	2.46893e-69
100157134	ZNF704	-2.4668	5.48319e-12	2.83926	2.44765e-68
397590	PTGS2	4.0243	3.61171e-23	6.43913	1.09057e-67
102165339	TMEM74B	2.64226	6.67064e-08	5.98434	7.59464e-58
397120	SHAS2	-3.05016	0.0199382	5.41695	1.17856e-44
100511654	SERTAD4	-3.0405	1.81175e-14	2.35966	1.20581e-44
100522432	REEP1	4.35856	1.45045e-25	5.42405	3.24752e-44
494011	SLC27A2	-3.7197	0.000285188	4.00192	2.12345e-41
100626904	IL1R1	-4.13511	3.6972e-08	3.15896	4.55844e-39
100739471	RFTN2	-2.55286	0.0150526	4.58447	1.4088e-38
397677	FOLH1B	-2.25083	0.000138111	3.24392	4.55247e-37
100157869	CA8	-3.04573	3.16503e-39	-4.47767	2.70081e-36
100510957	ACSM2B	-2.11922	1.12681e-23	-4.3497	1.69116e-34
100517107	GPRIN3	-2.36727	1.44772e-05	2.71903	2.34112e-29
396589	IL16	3.1227	1.11083e-09	4.59007	1.04328e-26
100038024	IL19	2.50732	4.0466e-08	4.08899	6.2615e-25
106506243	LOC106506243	-2.46497	1.84083e-18	-4.13926	2.17966e-20
100517169	PKHD1	-2.83985	2.91553e-25	-5.4305	3.12186e-20
106508422	LOC106508422	3.73545	3.48225e-09	5.26785	5.07133e-20
106506851	LOC106506851	3.02214	4.36913e-05	5.35262	6.44924e-19
100512264	NTNG2	2.76682	9.73535e-05	4.63253	1.41996e-18
100126284	PTGIS	-6.25354	8.4184e-17	-5.39496	1.46859e-17
100519885	CHST1	-2.47223	4.36453e-17	-5.89792	7.73805e-15
397196	DPEP1	2.13723	9.73877e-06	3.26713	1.41311e-14
102157461	LOC102157461	4.39349	0.000436746	5.50394	3.61059e-14
397126	PTGFR	-2.70495	2.85505e-05	2.09728	1.58566e-12
396860	MYH7	-2.1038	4.25882e-14	-2.0779	2.55063e-11
595119	OASL	-2.17861	2.37407e-12	-2.10992	3.19439e-10
100526026	TSPAN7	-2.92461	0.00028013	-5.68374	2.25904e-06
100625500	STAC	-3.16149	0.00152417	-5.31237	2.13891e-05
110261683	LOC110261683	4.29311	0.00229164	5.44817	2.61986e-05
100170651	SLC30A2	2.85241	0.0124221	3.97387	7.10848e-05
100154025	MYO18B	-3.83708	0.0017832	-5.00952	0.000117358
100512063	POU2AF1	-3.76719	0.00187985	-4.93326	0.000120281
110257782	LOC110257782	4.2921	0.0022976	5.08047	0.000155195
100524999	LOC100524999	2.32072	4.9482e-21	-2.29561	0.00015787
733634	AKR1C1	-4.08483	0.000488948	-4.52817	0.000193487
100738119	LOC100738119	-4.14904	0.00114435	-4.59586	0.000623797
100523457	LOC100523457	2.1599	0.0228317	3.10417	0.000663837
100511032	PRELP	-2.08843	0.0275106	-4.57407	0.000740091
106510184	LOC106510184	2.34598	0.0226843	3.30229	0.000754061
100624241	HGD	-2.15223	0.0205367	-4.18951	0.00114543
100520329	LOC100520329	2.73138	0.0425983	3.95268	0.00127398
100523233	EIF4E1B	2.42319	0.0175959	3.10732	0.00128272
102167570	LOC102167570	3.56167	0.00981053	4.33888	0.00129056
100511564	KRT5	2.34569	2.16043e-12	-3.00919	0.0013303
110256000	LOC110256000	3.0485	0.021647	4.13532	0.0014611
100154127	LOC100154127	-3.4109	0.000135959	-2.54794	0.00242768
110259837	CARD11	-3.8464	0.0039119	-4.29167	0.00247772
100517654	SYCE3	2.69023	0.0196656	3.39776	0.00252105
100518325	ADAMTS15	-2.62407	0.00107602	-2.93434	0.00272213
100520911	CTRC	-3.12379	0.0177354	-4.28589	0.0028507
541593	FXYD2	-3.11894	0.0204799	-4.28727	0.00291953
110256606	LOC110256606	-3.05718	0.0208148	-4.22212	0.00350387
106509419	LOC106509419	2.38228	0.0496189	3.20863	0.00558664
100622978	ZIC2	-3.38182	0.00114851	-2.6841	0.00567695
100622364	ST8SIA5	-2.5087	0.00589304	-2.97235	0.00704643
102162353	FAM167A	-2.94723	0.033495	-4.11072	0.00718427
100738576	LHFPL3	3.76473	0.000473031	3.06476	0.00854274
396936	SLC22A2	-2.55271	0.00948703	-3.2755	0.0106096
102161292	LRRC14B	-3.54266	0.0175182	-3.99406	0.013635
106509808	LOC106509808	2.9431	0.0293466	3.21965	0.014985
100101475	MMP12	3.84382	0.00441962	3.60754	0.0196734
110255965	LOC110255965	2.28552	0.0354806	2.54086	0.0224608
110261638	SERPINB13	-2.45079	0.0115861	-2.17164	0.0253277
100519549	EPHB2	-2.7654	0.01136	-2.48338	0.0304702
100627119	ZBTB32	2.22038	0.0012847	-3.58856	0.0309904
100518554	INHBE	3.77502	0.000165605	2.74699	0.0312202
100144482	CDSN	3.20734	0.0118216	2.90252	0.0360342
102163283	LOC102163283	2.61397	0.0192524	2.31718	0.0412319
100625610	GRM1	2.57445	0.0378787	2.8537	0.0421093
102157766	LOC102157766	2.89688	0.0020697	2.22152	0.0450251
